# Supplementary material for: Geospatial mapping of malaria risk in flood-prone zones of Sub-Saharan Africa
Source: Sci Rep. 2026 Jun 10;16:18002. doi: 10.1038/s41598-026-54811-7 (PMC13254309; doi:10.1038/s41598-026-54811-7)
Supplement: Supplementary file 1 — Supplementary Information 1. [file 41598_2026_54811_MOESM1_ESM.xlsx]

## Sheet: Parasite
Country	Number of diagnosed Plasmodium falciparum 2000-2018	Total
Angola	95930.5	1.27448e+07
Benin	414287
Botswana	96.7047
Burkina Faso	29329.4
Burundi	154212
Cameroon	179403
Central African Republic	9852.33
Chad	243709
Democratic Republic of Congo	672206
Djibouti	91.3689
Eritrea	104.822
Ethiopia	248240
Ghana	288528
Guinea	54856.1
Ivory Coast	82408.9
Kenya	220652
Liberia	6605.54
Madagascar	370229
Malawi	364.065
Mali	476797
Mauritania	7845
Mozambique	613468
Namibia	2584.4
Niger	28968.5
Nigeria	1.84705e+06
Republic of the Congo	207547
Rwanda	50713.9
Senegal	31426.6
Sierra Leone	59746
Somalia	17138.7
South Sudan	26054
Sudan	24996
Tanzania	1.02961e+06
The Gambia	25356.8
Togo	1.18897e+06
Uganda	2.51569e+06
Zambia	241379
Zimbabwe	14507.6

## Sheet: Exposure
	Exposure	Total
Angola	743220	3.79026e+07
Benin	557141
Botswana	18385
Burkina Faso	33204
Burundi	413958
Cameroon	548065
Central African Republic	18053.3
Chad	909671
Democratic Republic of Congo	1.97859e+06
Djibouti	53943.6
Eritrea	10612.6
Ethiopia	528757
Ghana	1.08917e+06
Guinea	99802.2
Ivory Coast	271562
Kenya	7.42546e+06
Liberia	26435.2
Madagascar	1.64171e+06
Malawi	1.48911e+06
Mali	893070
Mauritania	46587.8
Mozambique	1.31813e+06
Namibia	52949.4
Niger	66307.2
Nigeria	4.633e+06
Republic of the Congo	143583
Rwanda	601521
Senegal	565276
Sierra Leone	107073
Somalia	336613
South Sudan	170699
Sudan	2.41498e+06
Tanzania	4.11774e+06
The Gambia	50170.2
Togo	192784
Uganda	4.11933e+06
Zambia	1.02496e+06
Zimbabwe	83997.2
